# Supplementary material for: Towards Novel Non-Invasive Colorectal Cancer Screening Methods: A Comprehensive Review
Source: Cancers (Basel). 2021 Apr 10;13(8):1820. doi: 10.3390/cancers13081820 (PMC8070308; doi:10.3390/cancers13081820)
Supplement: Supplementary file 1 [file cancers-13-01820-s001.zip]

Archive with 1 entries (1 files):
- cancers-1165874-supplementary.xlsx
