# Supplementary material for: Towards Novel Non-Invasive Colorectal Cancer Screening Methods: A Comprehensive Review
Source: Cancers (Basel). 2021 Apr 10;13(8):1820. doi: 10.3390/cancers13081820 (PMC8070308; doi:10.3390/cancers13081820)
Supplement: Supplementary file 1 [file cancers-13-01820-s001.zip › cancers-1165874-supplementary.xlsx]

## Sheet: Table S1
Table S1. Efficacy of SEPT9 methylation assays based tests for CRC detection.
mSEPT9 Kit	Target population	Study design/setting	Inclusion/exclusion criteria	Algo-rithm	N. of cases	N. of controls	AUC	Sensitivity	Specificity	Sensitivity for adenomas	Sensitivity for CRC stage I-II	Significant outcomes and possible limitations	Author / year
A new mSEPT9 Assay (in comparison with Epi Pro Colon 2.0)	• 1031 inpatients and outpatients. • 10 mL blood samples • All subjects received colo- -noscopy to confirm diagnosis. • The median age was 60.	• China. • Prospective randomized, single-blind study. Opportu- -nistic screening program. • From February, 2014 to April, 2015.	Patients and samples with incomplete informations (sample number, sex, age, and clinical diagnosis), patients with other cancer history, or any chemotherapy or radiotherapy, women who were pregnant were excluded.	1 of 3	504	527	0.873	0.766	0.959	0.098	Stage I 64.9% , Stage II 72.7%	• Enhanced technical simplicity, convenience, and lower cost compared with the commercialized kit (Epi proColon 2.0), from which it did not differ in performance. • Sensitivity was further enhanced when the test wascombined with CEA (86.4%) or FIT (94.4%).	Wu et al., 2016. [16]
Abbott MS-9 DNA blood test method	• 60 subjects from a sample of 2456 patients who underwent colonoscopy. • 15 mL blood samples. • All subjects received MS-9 DNA blood test, iFOBT and a combination of the two tests. • The median age was 66.	• Taiwan. • Prospective randomized trial. • From July 1st, 2012 to December 31st, 2013.	Patients with previous CRC, other gastrointestinal tract malignancy, incomplete colonoscopy study, or refused the MS-9 DNA blood test, iFOBT, adenoma, hyperplastic polyps, and negative finding during the colonoscopy were excluded.	1 of 3	51	9	0.766	0.47	0.89	Stages 0-I-II 32%		• PPV, and NPV were respectively 92% and 22%. A ROC curve (AUC = 0.766) was used to predict CRC based on the sensitivity and specificity of the MS-9 DNA blood test and iFOBT (84% and 55% respectively) with the result that higher rates could be predicted to detect CRC if both tests were positive. • However, the sample size was not large enough due to the high cost of the MS-9 DNA blood test and fo…	Chen et al., 2017. [35]
Epi Pro Colon 2.0	• 1225 inpatients and outpatients. • 10 mL blood samples. • All subjects received colonoscopy to confirm diagnosis. • The median age was 60.	• China. • Prospective, single-blind study. • Opportunistic screening program.	Subjects who received chemotherapy, radiotherapy, or surgical intervention before the blood draw and colonoscopy were excluded.	1 of 3	527	590	NA	0.82	0.81	NA	Stage I 63.5%, Stage II 87.7%	• The detection rate for each CRC stage was satisfactory with no difference between males and females and it did not discriminate cancer from various locations of colorectal tract. It was found that tests using 1/3 algorithm (in comparison with those using the 2/3 algorithm) exhibited higher detection rate for CRC, adenoma, hyperplastic polyps. • However, also the false positive rate in subjects …	Song et al, 2017. [17]
Methylated Human SEPT9 Gene Detection Kit (Tellgen Corporation)	• 248 subjects. • 3 mL blood samples. • All cases were confirmed by pathological diagnosis. • The median age was 66 and the majority (73.4%) aged at least 60 years.	• China. • Prospective. • From October 1st, 2016 to January 31st, 2018.	• Only subjects who simultaneously performed CEA, Ca-199, and mSEPT9 examinations and patients with complete informations (sex, age, pathological type, tumor stage, and metastasis status) were enrolled . • Patients who received chemotherapy or surgical intervention were excluded.	NA	123	125	0.757	0.618	0.896	59.2%	Stage I 60%, Stage II 52.8%	• The AUC value of 0.757 (95% CI: 0.701–0.807) was superior to FOBT (sensitivity: 61.4% specificity: 70.3%; AUC: 0.658), CEA (sensitivity: 35.0% ; specificity: 62.6% AUC: 0.485), and Ca-199 (sensitivity: 17.9% ; specificity: 55.7%; AUC: 0.353). • There were no false positives. • However, the study was unblinded and the authors noted that the small number for the stratifications might have lead to…	Xie et al., 2018. [19]

## Sheet: Table S2
Table S2. Summary of methylated genes panels feasible for CRC detection.
M-genes panels	Target population	Study design/setting	Inclusion/exclusion criteria	N. of cases	N. of controls	AUC	Sensitivity	Specificity	Sensitivity and Specificity for adenomas	Sensitivity for CRC stage I-II	Significant outcomes and possible limitations	Author / year
SFRP1, SFRP2, SDC2, PRIMA1 gene promoters	• 166 patients who underwent screening colonoscopy. • 121 plasma and 32 biopsy samples were collected from colorectal adenoma and cancer patients.	• Hungary. • The effect of altered promoter methylation on protein expression was examined by immunohistochemistry. ROC curves were applied to determine the sensitivity and specificity of the four markers. Multiple logistic regression analysis used applying the four markers together.	NA	37	129	0.978	0.915	0.973	• 89.2% sensitivity • 86.5% specificity (AUC: 0.937, 95% CI: 0.885 to 0.989).	NA	• All four markers showed increased methylation in adenoma and tumorous samples both in tissue and plasma specimens, as confirmed with diverse techniques including pyrosequencing, MethyLight PCR, and in silico analyses.	Bartak et al., 2017. [20]
ALX4, BMP3, NPTX2. RARB, SCD2, SEPT9 and VIM	• 295 subjects from a cohort of CRC patients and a control group of patients suspected for but without CRC. • All the patients received a colonoscopy.	• Denmark. • Cross-sectional case-control study. • Use of methylation specific PCR. Multivariable logistic regression used with stepwise backwards selection, and subsequent leave-pair-out cross validation, to calculate the optimism corrected AUC for all stages. • Between 2003 and 2005.	Blood samples were collected from all patients with diagnosed CRC and available blood samples at the time the study and from patient referred fo colonoscopy with symptoms of, but without CRC, were collected.	193	102	0.86	0.907	0.725	NA	• 88,7% sensitivity • 73,5% specificity	• The seven hypermethylated promoter regions along with the covariates sex and age yielded an optimism corrected AUC of 0.86 for all stage CRC and 0.85 for early stage CRC. • However, none of the individual DNA promoter regions provided an overall sensitivity above 30% at a reasonable specificity.	Rasmussen et al., 2017. [21]
MGMT, RASSF1A, SEPT9	• 214 CRC patients consecutively diagnosed and treated with surgical resection. • The median age was 60.35. 65.4% were males.	• Portugal. • Promoter methylation levels were assessed using real-time qMSPR. Molecular data were correlated with standard clinico-pathological features. Diagnostic and prognostic performances were evaluated by ROC curve and survival analyses, respectively. • Between 2000 and 2012.	NA	214	50	0.97	96.6%	74.0%	NA	1	• The panel detect cancer both in the colon (proximal and distal) and rectum with a sensitivity of 95.7% for colon and 98.0% for rectum. • Furthermore, the panel was also able to identify tumors at any disease stage with similar efficiency (100, 94.2, 95.9% for stage I/II, stage III and stage IV, respectively). PPV 91.5 (AUC= 0.97)	Freitas et al., 2018. [22]
IKZF1, BCAT1, IRF4	• 1621 subjects. • Blood was collected before colonoscopy or colonic surgery. • The median age was 63. 56% were males.	• Australia. • Plasma was assayed for methylated BCAT1, IKZF1 and IRF4 using multiplex, methylation-specific real-time PCR.	NA	184	820	NA	73.9% (95%CI: 67.1-79.1)	90.1% (95%CI: 88.0-92.0)	NA	NA	• Each gene contributed to cancer detection. The OR for presence of cancer associated with detection of three methylated genes compared to a single gene was 42.1 (9.8- 181.5, p<0.0001). • However, there were 81 false-positives (9.9% of 820 non-neoplastic paricipants) of which 67/81 (82.7%) were methylation positive in a single gene only and half (34/67) were due to BCAT1.	Young et al., 2019. [23]

## Sheet: Table S3
Table S3. miRNAs as CRC biomarkers.
miRNA panels	Target population	Study design/ Setting	Inclusion/ Exclusion criteria	N. of cases	N. of controls	AUC	Sensitivity	Specificity	Sensitivity and specificity for adenomas	Sensitivity and specificity for CRC stage I-II	Significant outcomes and possible limitations	Author / year
miR-23a-3p, miR-27a-3p, miR-142-5p, miR-376c-3p	• 427 CRC patients who underwent resection or colonoscopy. • All blood serum samples were collected prior to colonoscopy or surgery.	• Czech Republic. • Diagnostic and prognostic potential of identified microRNAs was validated on independent training and validation sets of samples using RT-qPCR. • From 2010 through 2014.	All subjects enrolled in the study were of the same ethnicity (European descent), and colon cancer patients did not receive any neo-adjuvant treatment. Hemolytic serum samples were excluded from the study, as hemolysis may influence the expression of some miRNAs.	427	276	0.922	0.89	0.81	NA	80% (AUC: 0.877)	• On 168 colon cancer patients the 4-miRNA based panel correctly identified 149 colon cancer patients (89%). • Combining CEA, CA19-9 and the miRNA-based panel the highest sensitivity was reached (96%). • However, the expression of these miRNAs did not allow to distinguish precancerous lesions from cancer and there were no significant changes between the particular TNM stages of colon cancer.	Vychytilova-Faltejskova et al., 2016. [27]
miR-21	• 65 subjects. • Samples of EDTA stabilized peripheral blood and saliva were collected. • All the patients were tested with tumor markers CEA, CA 19–9, and u-FCC to confirm their diagnosis.	• Russia. • MicroRNA-21 expression was quantified by real-time qRT-PCR in peripheral blood and saliva samples.	All patients had adenocarcinoma located in the distal colon and were under the supervision of the FPSMU Research Institute of Surgery and Emergency Medicine.	31	34	NA	65% [C.I 95%: 0.85-1.93; (P > 0.95)]	85% [C.I 95%: 0.85-1.93; (P > 0.95)	NA	NA	• Notably, the sensitivity of miR-21 expression in the saliva was 97%, and specificity 91% [C.I 95%: 0.65 to 2.49, (P > 0.95)]. • However, the sample size was limited.	Sazanov et al., 2017. [28]
miR-1246, miR-202-3p, miR-21-3p, miR- 1229-3p, miR-532-3p	• 575 patients who underwent colonoscopy to confirm diagnosis.	• China. • A qRT-PCR was performed in three stages and binary logistic regression was used in the validation stage. A ROC curve was drawn to evaluate the diagnostic accuracy. • Between April 2013 and December 2014.	Patients with inflammatory bowel diseases, hereditary adenomatous polyposis, family history of tumors, and other tumors in the preceding or corresponding periods were excluded.	217	190	0.96 (95% CI: 0.937–0.983)	91,6%,	0.917	94.4% sensitivity, 84,7% specificity AUC 0.951 (95% CI: 0.922–0.980)	NA	• The panel accurately distinguished CRCs from colorectal adenomas and healthy controls with high sensitivity and specificity.	Guo et al. , 2018. [29]
miRNA19a, miRNA19b, miRNA15b, miRNA29a, miRNA335, miRNA18a	• 297 patients who underwent colonoscopy. • The median age was 60.3 for control group, 63.4 for AA, and 72.0 for CRC.	• Spain. • Multicenter case-control study of 297 patients. qRT-PCR was used to quantify a signature of miRNA in plasma samples. Binary classifiers were built for the best predictive model. • Between May 2014 and June 2016.	Patients with any another type of cancer in the previous 5 years, chemotherapy or radiotherapy, previously diagnosed with AA, familial adenomatous polyposis, Lynch syndrome, or inflammatory bowel disease were excluded.	96	100	0.92 (95% CI 0.871–0.962)	0.85	0.9	95% sensitivity 90% specificity, AUC 0.91 (95% CI 0.868–0.959) PPV 0.82 and NPV 0.97.	94% sensitivity, 87% specificity	• PPV and NPV were respectively 0.94 0.76 when CRCs and AAs were compared with healthy individuals. The authors assumed a hypothetical screening population in which expected prevalence of CRC and AA were 1:100 and 7:100, respectively: as a result the obtained PPV and NPV were 0.08 and 0.99 respectively for CRC and 0.42 and 0.99 for AA. • However, the authors suggest that further studies in a real…	Herreros-Villanueva et al., 2019. [30]
hsa-miR-378, hsa-miR-342-3p	• 1684 FIT+ subjects from a CRC screening program.	• Italy. • Three-phase design study comprising cohorts of plasma samples from FIT+ individuals: (1) discovery cohort from 60 subjects who had total colonos- copy collected between Nov. 2008 and Mar. 2012; (2) internal validation cohort prospectively collected from 201 individuals who had total colonoscopy from Feb. 2013 to Jan. 2015 and (3) an external validation cohort from 1,423 subjects prospe…	Patients with known or suspected inflammatory bowel disease or who already had a colonoscopy/ sigmoidoscopy for any indication, with endoscopic resection of a colonic lesion (including polyps), and patients who had received a diagnosis of cancer during the last 5 years and/or had a suspicion of malignancies other than CRC were excluded.	Look at study design		0.682 (95% CI: 0.580–0.785)	cut off 85% sensitivity	25.71%	NA	NA	• Classifying each subject as positive or negative for the 3 miRNA signatures, the detection rate rose to 95%, with loss of specificity (about 10%). The corresponding NPV was 0.64, indicating that 64% of FIT+ subjects without any endoscopic lesion according to the miRNA test are truly free of the disease. As a result, the authors estimated a 4.4% reduction in colonoscopies after a FIT+ test. • Ho…	Zanutto et al., 2020. [31]

## Sheet: Table S4
Table S4. piRNAs as CRC biomarkers.
piRNA panels	Target population	Study design/ Setting	Inclusion/ Exclusion criteria	N. of cases	N. of controls	AUC	Sensitivity	Specificity	Sensitivity and specificity for CRC stage I-II	Significant outcomes and possible limitations	Author / year
piR-18849, piR-19521 piR-17724	• 83 CRC patients who underwent surgery between January 2016 and January 2018.	• China. • Fresh CRC tissues and matched adjacent non-tumor tissues were collected from the patients. Of the 83 pairs of samples, 3 pairs were used for deep sequencing for small RNAs, and the remaining 80 pairs were used for validation. Differential expression analysis was used to identify upregulated and downregulated piRNAs and qRT-PCR was used to confirme those results.	All patients exhibited no primary tumors in other sites and did not receive chemoradiotherapy or biological therapy prior to surgery.	83	/	NA	NA	NA	NA	• The expression levels of piR-18849, piR-19521 and piR-17724 were consistently increased in CRC tissues, compared with adjacent tissues (P<0.05). • The expression of piR-18849 was positively correlated with lymph node metastasis potential and negatively correlated with the degree of tumor differentiation; additionally, CRC with poor differentiation and high lymph node metastasis had significantl…	Yin et al., 2019. [32]
piR-54265	• 2429 subject of which 209 healthy controls, 725 CRC+, 1303 patients with other types of digestive cancer and 192 patients with benign colorectal tumors.	• China. • Prospective case-control analysis. • The predictive value of serum piR-54265 was determined by a digital PCR analysis. ROC curve was constructed to quantify the diagnostic performance assessing its sensitivity, specificity and respective AUC. The ORs were computed using multivariate logistic regression models.	NA	725	209	0.896 (95% CI: 0.874-0.914)	85.7% at 1500 copies/μ as a cut-off value.	65.1% at 1500 copies/μL as a cut-off value.	•83% sensitivity •65,1%specifi- -city AUC: 0862, P<0,001 (95%CI, 0,827-0,891)	• The prediagnostic serum piR-54265 levels were significantly associated with future CRC diagnosis, with the ORs of 7.23, 2.80, 2.45, and 1.24 for those whose CRC was diagnosed within 1, 2, 3 and >3 years. • The serum piR-54265 levels in patients declined substantially after surgery but increased significantly again when tumor relapses. However, the authors concluded that the possibility that thi…	Mai et al., 2020. [33]
piR-020619, piR-020450	• N. of subjects: look at study design. • Similar distribution of age and gender among control and CRC group. Same ethnicity. All the lesions were diagnosed by histopathology analysis. Serum CEA and CA19-9 levels were measured.	• 4 phases study: piRNA expression profile in sera from 7 CRC patients and 7 controls using small RNA sequencing. Differentially expressed piRNAs were measured in a training cohort of 140 CRC patients and 140 controls using qRT-PCR. The identified piRNAs were evaluated in 2 independent validation cohorts of 180 CRC patients and 180 controls. Finally, the diagnostic value of the identified piRNAs …	The patients had not received any anticancer treatments before serum collection. All the control individuals were recruited from the physical examination departments of the two hospitals, and were confirmed to have no indication for cancer in the physical xaminations, no history of malignancy or diagnosis of benign colorectal neoplasm.	Look at study design		Validation cohort 1: 0.883 Validation cohort 2: 0.913	• Validation cohort 1: 86.00% (CEA 40.00%, CA19-9 27.00%) • Validation cohort 2: 88.75% (CEA 42.50%, CA19-9 28.75%).	•Validation cohort 1: 92.00% • Validation cohort 2: 93.75%	•76.79% sensitivity •90.94% specificity AUC: 0.839	• When the data from the two cohorts were processed in a mixed-up manner, similar results were obtained. • The expression of these piRNAs was detected in 12 paired serum samples from CRC patients before and one month after surgery: both showed decreased post-operative expression levels. • Stepwise binary logistic regression analysis was performed to evaluate whether the diagnostic usefulness of t…	Wang et al., 2020. [34]

## Sheet: Table S5
Table S5. t-M2-PK as CRC screening tool.
t-M2-PK test and methodology	Target population	Study design/setting	Inclusion/exclusion criteria	N. of cases	N. of con-trols	AUC	Sensitivity	Specificity	Sensitivity for Aas	Sensitivity for CRC stage I-II	Significant outcomes and possible limitations	Author / year
Quantitative ELISA test (ScheBo Biotech AG, Giessen, Germany); cutoff: 4 U/ml.	• 127 subjects who underwent colonoscopy. • Pre-colonoscopy stool samples were stored at -20°C. • The mean age was 63, range 50–75 years. 64 were men and 63 were women.	• Italy. • Clinical setting. • 130 patients were considered eligible for the study during a 12 month period (2015-2016).	• Inclusion criteria: age 50-75, presence of alarm symptoms, anamnestic risk factors for CRC, or family history of CRC. • Exclusion criteria: colon surgery in the previous 3 years, inflammatory bowel disease or other gastrointestinal diseases, coexisting serious illness, medication associated with intestinal inflammation or intestinal infection. Patients with inadequate colon cleansing and incomp…	9	118	NA	63.64% (95% CI: 30.79–89.07%)	74.14% (95%CI: 65.18–81.82%)	NA	NA	• NPV 95,56% (95%CI: 89.01–98.78%). FIT+/t-M2-PK+combination showed sensitivity the same as t-M2-PK, specificity 89.66%, PPV 36.84%, and NPV 96.30%. Considering as "positive" patients with at least one positive test it was obtained a very high NPV (98.55%). • Immunohistochemical staining with polyclonal antibodies was used to investigate t-M2-PK expression in tissues surrounding the lesions: ther…	Zaccaro et al., 2017. [44]
Quantitative ELISA test (ScheBo Biotech AG, Giessen, Germany); cutoff: 4 U/ml.	• 60 patients, 3 groups: 20 patients with CRC, 20 patients with CRP (lack criteria for colonic cancer by biopsy), and 20 healty controls. • Pre-colonoscopy stool samples were stored at -20°C. • The studied groups were age- and sex-matched. The mean age was 52.6 ± 9.4.	• Egypt. • Case-control study during June 2016 with follow-up period of 6 months.	Patients who received previous surgical resection of a colonic mass or chemotherapy, patients in whom colonoscopy was not completed due to any cause (bad preparation, intolerability, etc.) and patients with inflammatory bowel disease either ulcerative colitis or Crohn’s disease were excluded.	20	20	0.711-0.925	• M2PK > 4: 85.0% (95%CI 68.8–95.7) • M2PK > 25: 75.0% (95%CI: 59.8-75.0)	• M2PK > 4: 40.0% (95%CI 23.8–50.7) • M2PK > 25: 100% (95%CI: 84.4-100.0)	NA	NA	• M2PK with a cutoff > 25 showed high diagnostic accuracy (PPV: 100.0, NPV: 80.0). Fecal M2PK was found to be superior to other tumor markers (CEA, CA19-9, FOBT) and in indicating the progress of colorectal adenomas > 1 cm. • However, M2PK had poor diagnostic performance in differentiating CRP from the control group. Another limitation to the study was that it used a selection of cases for three …	Dabbous et al., 2018. [45]
Quantitative ELISA test (ScheBo Biotech AG, Giessen, Germany); cutoff: 4 U/ml.	• 94 patients scheduled for colonoscopy: they all completed faecal t-M2-PK test and FOBT and among them 69 completed colonoscopy, 5 subjects had further colonic examination by CT colonography or barium enema. • The mean age was 56.8 ±15.3 years.	• Malaysia. • Prospective study on patients that underwent colonoscopy between September 2014 and January 2016.	• Patients with past history of colectomy, known to have colorectal cancer and came for surveillance colonoscopy, who received chemotherapy for colorectal cancer, or who had incomplete colonic examination were excluded. • Of the 94 patients 11 subjects had obstructed colonic tumour and were included and the remaining 9 subjects were excluded due to incomplete colonic examination without further i…	17	58	0.868 (95% CI: 0.794- 0.941; p < 0.005).	1	72.5%	•Sensitivity 20.0%, •Specificity 54.4%	NA	• AUC 0.868 whereas the gFOBT test AUC was 0.765. The sensitivity of M2-PK test in colorectal cancer detection was higher than gFOBT (100.0% vs 64.7%), however the specificity was lower (72.5% vs 88.2%). PPV and NPV of M2-PK test and gFOBT were (47.2% and 100.0%) and (57.9% and 90.9%), respectively. • This study investigated on symptomatic group going for colonoscopy, consequentially the authors …	Che Alhadi et al., 2020. [43]

## Sheet: Table S6
Table S6. Gut microbiota as CRC screening tool.
Gut microbiota markers	Target population	Study design/setting	Inclusion/exclusion criteria	N. of cases	N. of con-trols	AUC	Sensiti- vity	Specifi-city	Sensitivity for Aas	Sensitivity for CRC stage I-II	Significant outcomes and possible limitations	Author / year
Peptostreptococcus anaerobius (genes 2361423 and 3173495), Parvimonas micra (gene 1696299), Fusobacterium nucleatum (gene 1704941)	• Cohort C1: 128 individuals, 74 CRC patients (median age 67 years; 26 were females), and 54 controls (median age 62years; 21 were females • Cohort C2: 156 individuals, 47 CRC patients (median age 69 years; 22 were females) and 109 controls (median age 58 years; 69 were females). • Cohort D: 40 individuals, 16 CRC patients with CRC (median age 67.5 years; 6 were females) and 24 controls ( median …	• China (Cohort C1 and C2) • Denmark (Cohort D) • Metagenome-wide association analysis was performed on faecal samples from cohort C1, results were validated in cohort D. The biomarkers were further validated in two cohorts from France (F cohort) and Austria (A cohort). Finally, targeted qPCR assays was used to evaluate diagnostic potential of the selected biomarkers in cohort C2.	Discovery cohort C1 only included carcinoma samples, with the exlcusion of all patients with adenoma.	See Target population		0.84	NA	NA	NA	These genes were enriched in early-stage (I– II) patient microbiomes.	• In ethnically different cohorts there was a confirmation of the known associations of F. nucleatum and Peptostreptococcus stomatis with CRC. Other species - including Parvimonas micra and Solobacterium moorei - were found related to CRC as well. 20 microbial gene markers differentiated CRC and control microbiomes and 4 markers were validated in the D cohort. In the F and A cohorts, these 4 gene…	Yu et al., 2017. [47]
clbA1+ bacteria	• 238 study subjects selected from a cohort of 1136 patients who went through colonoscopy.	• Sweden. • Nested case–control study. • qPCR assays targeting the clbA gene and the afaC gene of the afa-1 operon were used to detect pks1 bacteria and Afa-1 adhesin-expressing DAEC, respectively. E. coli Nissle 1917 was used as a positive control for pks. F. nucleatum was assessed by rt-qPCR using the Microbial DNA qPCR Assay (Qiagen) containing a FAM- labeled probe specific for F. nucleatum 16…	Patients with planned colonoscopy within 1 week, dementia and low-performance status, including mentally or physically disabled were excluded.	39	66	NA	0.564	0.815	0.31	NA	• clbA was more often detected in stool samples of CRC patients compared to patients with dysplasia (p 5 0.004) or controls (p < 0.001): with a specificity of 81.5%, the clbA assay detected 56.4% of CRCs and 31.3% of dysplasias. • F. nucleatum alone showed to be present at significantly higher levels in stool of patients diagnosed with CRC compared to patients with dysplasia (p < 0.001) and contr…	Eklof et al., 2017. [46]
Fusobacterium nucleatum						0.737	0.692	0.769	0.201	NA
Fusobacterium nucleatum and clbA1+ bacteria						NA	0.631	0.846	NA	NA
Fusobacterium nucleatum	• 500 participants were selected from the BliTz study (an ongoing prospective screening study among participants of screening colonoscopy in Germany that was initiated in 2005 with the primary aim of developing novel non-invasive tests for CRC screening). • From all subjects stool sample was collected before colonoscopy.	• Germany. • True screening population. Multiplex PCR was used to perform 16S rRNA gene analysis (sequencing of regions V1–V2). The association of Fusobacterium with presence of CRC was analyzed using logistic regression modeling, and its predictive ability was estimated using the AUC. Between 2005 and 2013.	Inclusion criteria: 50 years or older, adequate bowel cleansing. Exclusion criteria: inflammatory bowel disease or history of CRC.	46	110	NA	NA	NA	NA	Dunn’s post hoc test showed significant differences between stage I and stage II (unadjusted P-value = 0.012) and stage I and stage III (u. P-value = 0.042).	• Fusobacterium was found in stool samples of 27.2% of study participants and it was significantly more common in the CRC group (54.3%) than in all other groups (23.6–25.1%) (Kruskal–Wallis rank sum test, P < 0.001). Moreover, within the CRC group, Fusobacterium RA was positively associated with cancer stage (Kruskal–Wallis rank sum test, P-value = 0.049)	Amitay et al. 2017. [48]
Higher total bacterial load.	• 180 samples from FIT+ screenees. • All screenees included underwent complete colonoscopy. • 56% were male with a median age of 64 years	• Netherlands. • Bacterial stability over time and the possibility of bacterial contamination were evaluated using qPCR. FIT+ samples of an average-risk screening cohort were subsequently analysed for universal 16S, and bacteria (E. coli, Fusobacterium nucleatum, Bacteroidetes and Faecalibacterium prausnitzii) by qPCR. • Between February 2013 and August 2014	NA	180 FIT+	/	NA	NA	NA	NA	NA	• As only FIT-positive subjects underwent colonoscopy, it was not possible to evaluate prime indicators of diagnostic performance, including sensitivity, specificity AUC. However, faecal microbiota in FIT were stably measured up to six days for E. coli (p 1⁄4 0.53), F. nucleatum (p 1⁄4 0.30), Bacteroidetes (p 1⁄4 0.05) and F. prausnitzii (p 1⁄4 0.62) and as a result the total bacterial load (i.e.…	Grobbee et al., 2020. [49]

## Sheet: Table S7
Table S7. Stool volatile organic compounds (VOCs) based CRC test: chemical analytical and pattern recognition techniques.
	Target population	Study design/ Setting	Inclusion/ Exclusion criteria	N. of cases	N. of con- trols	AUC	Sensitivity	Specificity	Sensitivity and specificity for adenomas	Sensitivity and specificity for CRC stage I-II	Significant outcomes and possible limitations	Author / year
Fecal VOCs (by chemical analytical techniques)		Fecal VOCs (by chemical analytical techniques)
No specific VOCs (described as compound A, B, X and Y due to potential future IP).	• 137 patients. • The mean age was 64 (range 22–85), 54% were males.	• UK. • Prospective case–control study. • Gas compounds were collected from the bowel movements of each subject and analyzed with gas chromatography. Logistic regression modelling with 10 fold cross validation was used to test potential biomarkers.	NA	21	60	0.82	87.9%	84.6%	NA	NA	• Logisitic regression analysis of VOC presence identified a three VOC panel (compounds A, X and Y) AUROC =0.86: a person 6 times more likely to have cancer for each of the VOCs present in their stool (p =< 0.0001). Factor analysis supported these findings.	Bond et al., 2016 [52]
↑ Acetic acid, valeric acid, butyric acid and isovaleric acid, Glu- tamic acid, glycine, aspartic acid, leucine, glyc- erin, proline, serine, valine, phenylala- nine, pheny- lacetic acid, cholesterol derivates ↓ butyrate, oleic acid, trans-oleic acid, linoleic acid, glycerol, monoacyl glycerol, myristic acid, ursodesoxycholic acid and pantothenic acid	• 15 patients with colorectal cancer (nine males and six females) and 12 healthy control individuals. • The average age of the patients was 52.5 (range, 40-60 years).	• China. • Case–control study. • Gas compounds were collected from the bowel movements of each subject and analyzed with gas chromatography. • Between June 2013 and October 2014.	Patients with CRC recurrence post-surgery, chemotherapy, metabolic diseases, who received antibiotics within one month, NSAIDS, statins or probiotics within two months prior, suffered chronic intestinal diseases and had a history of food allergies were excluded.	15	12	NA	NA	NA	NA	NA	• Analysis of fecal metabolites demonstrated that the metabolic profiles of healthy individuals and patients with colorectal cancer were distinct. All p values were < 0.05 to < 0.0001. • However, the sample size of the study was small.	Wang et al., 2017. [53]
↑ Oleic acid, Linoleic acid only in male subjects	• 26 newly diagnosed CRC patients and 28 healthy individuals. • CRC was histologically diagnosed in all patients by colonoscopy. Healthy controls were individuals who voluntarily undergo a routine health check with screening colonoscopies.	• Korea. • Prospective case–control study. • Gas compounds were collected from the bowel movements of each subject and analyzed with GC–MS for long chain fatty acids. • Between July 2014 and August 2014	Patients with history of CRC, inherited CRC syndromes such as Lynch syndrome and familial adenomatous polyposis, prior intestinal resection, and concurrent chronic bowel disorders such as inflammatory bowel disease were excluded.	26	28	NA	NA	NA	NA	NA	• The levels of total ω-6 polyunsaturated fatty acid , particularly of linoleic acid, were significantly higher in male CRC patients than in healthy men (2.750 ± 2.583 vs. 1.254 ± 0.966 μg/ mg feces, P = 0.040; 2.670 ± 2.507 vs. 1.226 ± 0.940 μg/mg feces, P = 0.034, respectively). In addition, the levels of total monounsaturated fatty acid, particularly, of oleic acid were significantly higher in…	Song et al., 2018. [54]
↑ Methyl mercaptan and ↓ Hydrogen	• 56 subjects: 30 patients with CRC who were scheduled for surgery and 26 healthy adult volunteers. • The average age was 68 years.	• USA. • Prospective cross-sectional study. • Gas compounds were collected from the bowel movements of each subject and analyzed with gas chromatography. Multivariate logistic regression analysis was carried out to identify CRC patients: when there were two or more samples, an average value was used for logistic regression analysis. A ROC curve of the discriminant formula (0.137 x MM (mean)-0.582…	• Inclusion criteria: age 20 years or older, histologically proven adenok, any clinical stage, and elective operation for CRC. • Exclusion criteria: concurrent malignancy in another organ, IBD, infectious enteritis, bowel obstruction or the inability to tolerate surgery under general anesthesia	30	26	0.78	0.9	0.577	NA	NA	• In the gas analysis, methyl mercaptan was significantly higher in the CRC group than in the control group. Hydrogen was significantly lower in the CRC group than in the control group and was correlated with tumor depth and advanced disease stage. • Hazard ratio MM 1.224 (95%CI: 0.978-1.532; P value 0.078), Hazard Ration H2 0.557 (95%CI: 0.325-0.952; P value 0.032). Sensitivity, specificity, neg…	Ishibe et al., 2018. [55]
Propan‐2‐ol	• 137 subjects. Most participants were recruited from colonoscopy waiting lists. • Mean age 64 years (range 22‐85), 54% were male.	• UK. • Gas compounds were collected from the bowel movements of each subject and analyzed with gas chromatography mass spectrometry. Logistic regression modelling and 10‐fold cross‐validation were used to test potential biomarkers.	Patients who had received antibiotics in the preceding 3‐6 months, vegetarians and patients with active colitis were excluded.	21	60	0.76	0.83	0.71	NA	NA	• Logistic regression analysis using the presence/absence of specific VOCs identified a three volatile organic compound panel (propan‐2‐ol, hexan‐2‐one and ethyl 3‐ methyl‐ butanoate) with an AUROC of 0.73, with a person six times more likely to have cancer if all three volatile organic compounds were present (P < 0.0001). • However, the heterogenous nature of the study cohort limits the generali…	Bond et al., 2019, [56]
Propan‐2‐ol and 3‐methylbutanoic acid						0.82	87.9%	84.6%
Fecal VOCs (by pattern recognition techniques)		Fecal VOCs (by pattern recognition techniques)
• 86 CRC patients who resulted positive to FOBT and participated in the experimental study SCENT A1 before undergoing colonoscopy investigation.		• Italy. • The patented device SCENT A1 [91] was used to analyze the fecal VOC patterns. It consists of a pneumatic system that conveys fecal exhalations to the sensing unit. The sensors, each composed of a film of nanostructured semiconductor material consisting of five MOX sensors, vary their resistance in contact with the gas and can distinguish different mixtures. Peroxidation of tissues and …	NA	86 FOBT+	/	NA	0.95	0.95	NA	NA	• All the CRC+HR were correctly identified so as the largest part of HS (97%) and LR (90%). The authors suggest that the addition of a complementary test as SCENT A1 - that relies on a gaseous marker totally different from occult blood - should be fundamental to reduce false positive rate and that the error for low risk adenomas could be solved classifying subjects with low risk adenomas as healt…	Zonta et al., 2017. [57]
• 1039 patients collected a faecal sample prior to colonoscopy and a total of 274 subjects were included. A second sample was collected from 32 polypectomy patients and 32 controls. • Age differed significantly between groups (P < 0.001), with the controls displaying the lowest mean age (60 ± 11.8 years) and AA patients the highest (68.8 ± 6.7 years). Gender differed significantly between control…		• Netherlands. Prospective multi-centre case–control study. • Gas chromatography–ion mobility spectrometry (GC–IMS; FlavourSpec; G.A.S., Dortmund, Germany) was used to measure the faecal VOC patterns. Random forest, support vector machine, Gaussian process and neural net classification were used to evaluate accuracy. • Between February 2015 and November 2017	NA	See Target population		NA	27.6 at 40 μg/g, 51.7% at 10 μg/g	94.1% at 40 μg/g, 86.2% at 10 μg/g	• Sensitivity: 17.0% at 40 μg/g; 33.0% at 10 μg/g; • Specificity: 95.1% at 40 μg/g, 88.0% at 10 μg/g	NA	•From the results obtained the authors suggest that, since replacing colonoscopy with FIT would reduce colonoscopies by 71%, but would lead to 30–40% missed CRC cases and 40–70% missed AA cases, faecal VOC profiles may be useful for early detection of CRC and adenomas and the timing of polyp surveillance as polypectomy led to a normalization of the VOC profile. • However, the CRC subgroup was rel…	Bosch et al., 2020. [50]
